# Supplementary material for: Mechanism-Based Sonodynamic–Chemo Combinations against Triple-Negative Breast Cancer
Source: Int J Mol Sci. 2022 Jul 20;23(14):7981. doi: 10.3390/ijms23147981 (PMC9315679; doi:10.3390/ijms23147981)
Supplement: Supplementary file 1 [file ijms-23-07981-s001.zip]

Archive with 1 entries (1 files):
- ijms-1791119-supplementary.pdf
